# Supplementary material for: Mass spectrometry data from label-free quantitative proteomic analysis of harmless and pathogenic strains of infectious microalgae, Prototheca spp
Source: Data Brief. 2017 Apr 11;12:320–6. doi: 10.1016/j.dib.2017.04.006 (PMC5407497; doi:10.1016/j.dib.2017.04.006)
Supplement: Supplementary file 1 — Supplementary material [file mmc2.xlsx]

## Sheet: Sheet1
Supplementary Table 1: S. No- Serial number assaigned at random, Entry is the UniProt accession ID, Proteins names as listed in UniProt, LFQ intensity- Label free quantification intensistizes calculated for each protein as the best estimate satisfying all the pair-wise peptide comparisons, N. Peptides-Number of proteins contained within the group. This corresponds to the number of entries in the …
S. No.	Entry	Protein names	LFQ intensity																	N: Peptides	N: Razor + unique peptides	N: Unique peptides	N: Sequence coverage [%]	N: Unique + razor sequence coverage [%]	N: Unique sequence coverage [%]	N: Mol. weight [kDa]	N: Q-value	N: Score	N: Intensity	N: MS/MS Count	Statistical analysis: Perseus software output
			P. zopfii genotype 1						P. blaschkeae						P. zopfii genotype 2																SAG2021(GT2) vs SAG2063(GT1)				SAG2064(GT3) vs SAG2063(GT1)				SAG2021(GT2) vs SAG2064(GT3)
			I_3_01	I_3_02	I_3_03	I_3_04	I_3_05	I_3_06	III_3_01	III_3_02	III_3_03	III_3_04	III_3_05	III_3_06	LZ5_01	LZ5_02	LZ5_04	LZ5_05	LZ5_06												t-test Difference	p-value	t-test Significant	FDR	t-test Difference	p-value	t-test Significant	FDR	t-test Difference	p-value	t-test Significant	FDR
1	A0A087S9H4	D-3-phosphoglycerate dehydrogenase (EC 1.1.1.95)	15.4166	15.4166	15.4166	15.4166	15.4166	15.4166	15.4166	15.4166	15.4166	15.4166	15.4166	15.4166	15.4166	15.4166	15.4166	15.4166	18.3335	1	1	1	1.4	1.4	1.4	66.489	0.0085837	5.9603	1914700	3	0.583381	0.296665			0	1			0.583381	0.296665
2	A0A087S9L8	Enolase	21.1619	15.4166	15.4166	20.902	20.9967	20.9187	20.8534	20.7611	20.9261	20.8487	20.8484	20.8529	15.4166	15.4166	15.4166	15.4166	15.4166	2	2	2	3.7	3.7	3.7	64.025	0	15.97	11694000	11	-3.71882	0.0188132	+		1.71302	0.176149			-5.43184	2.83538e-18	+	+
3	A0A087S9N3	40S ribosomal protein S23-2	15.4166	15.4166	15.4166	15.4166	15.4166	15.4166	15.4166	15.4166	15.4166	15.4166	15.4166	15.4166	15.4166	15.4166	15.4166	20.5661	15.4166	3	3	3	14	14	14	18.389	0	51.791	8740500	22	1.02989	0.296665			0	1			1.02989	0.296665
4	A0A087S9T6	DNA-directed RNA polymerase subunit (EC 2.7.7.6) (Fragment)	15.4166	15.4166	15.4166	15.4166	15.4166	15.4166	15.4166	15.4166	15.4166	15.4166	15.4166	15.4166	15.4166	15.4166	15.4166	15.4166	22.606	1	1	1	2.4	2.4	2.4	81.003	0	7.4633	20529000	4	1.43787	0.296665			0	1			1.43787	0.296665
5	A0A087S9W3	Histone H4 (Fragment)	15.4166	15.4166	15.4166	15.4166	15.4166	15.4166	20.0223	19.4503	20.1769	15.4166	19.4703	15.4166	15.4166	15.4166	15.4166	15.4166	15.4166	3	3	3	35	35	35	11.136	0	19.126	3989100	6	0	1			2.9089	0.010575	+	+	-2.9089	0.0194995	+
6	A0A087SAK4	Chaperone protein ClpB1	20.5053	15.4166	20.0927	20.3695	19.8302	19.8364	21.4293	21.4032	21.3491	21.4575	21.2297	20.9004	19.2261	19.4067	19.1981	15.4166	19.4499	3	3	2	4	4	2.4	90.057	0	43.492	13534000	25	-0.80231	0.494073			1.95306	0.0343292	+		-2.75537	0.00380228	+	+
7	A0A087SAQ1	2-dehydro-3-deoxyphosphooctonate aldolase 1	15.4166	15.4166	15.4166	15.4166	15.4166	15.4166	15.4166	15.4166	15.4166	15.4166	15.4166	15.4166	15.4166	15.4166	15.4166	15.4166	17.7059	1	1	1	4.2	4.2	4.2	33.934	0	7.031	701430	2	0.45786	0.296665			0	1			0.45786	0.296665
8	A0A087SAU5	Uncharacterized protein	15.4166	15.4166	15.4166	15.4166	18.233	15.4166	15.4166	15.4166	15.4166	15.4166	15.4166	15.4166	15.4166	15.4166	15.4166	15.4166	15.4166	1	1	1	9.8	9.8	9.8	20	0	6.9462	720350	0	-0.469407	0.389283			-0.469407	0.340893			0	1
9	A0A087SAX8	60S ribosomal protein L13	15.4166	15.4166	15.4166	15.4166	15.4166	15.4166	15.4166	15.4166	15.4166	15.4166	15.4166	15.4166	15.4166	15.4166	15.4166	15.4166	19.373	1	1	1	4.3	4.3	4.3	23.316	0	10.157	3107900	2	0.791286	0.296665			0	1			0.791286	0.296665
10	A0A087SB59	Vacuolar protein sorting-associated protein 26B	15.4166	15.4166	15.4166	15.4166	15.4166	15.4166	15.4166	15.4166	15.4166	15.4166	15.4166	20.1889	15.4166	15.4166	15.4166	15.4166	15.4166	1	1	1	2.9	2.9	2.9	37.732	0.0043668	6.017	3458800	1	0	1			0.79539	0.340893			-0.79539	0.389283
11	A0A087SBA5	GTP-binding protein YPTC1	19.7812	20.8633	20.5195	19.9154	19.8709	20.1482	19.8524	20.0621	19.794	19.7805	20.3125	20.1598	19.7815	20.0459	19.7658	19.8979	19.923	2	2	2	12.8	12.8	12.8	22.573	0	14.504	10664000	19	-0.300266	0.163287			-0.189521	0.35527			-0.110745	0.336125
12	A0A087SBE9	Aminopeptidase N	15.4166	15.4166	15.4166	15.4166	15.4166	15.4166	15.4166	15.4166	15.4166	15.4166	15.4166	15.4166	15.4166	15.4166	15.4166	15.4166	18.5675	1	1	1	1.5	1.5	1.5	87.07	0	18.279	4822400	11	0.630184	0.296665			0	1			0.630184	0.296665
13	A0A087SBN0	ATP synthase subunit beta (EC 3.6.3.14) (EC 4.2.1.24) (Delta-aminolevulinic acid dehydratase)	23.5058	23.6168	23.5103	23.511	23.7669	23.9404	24.0423	24.0183	24.1672	24.096	24.3443	24.2228	23.5403	23.6671	23.6619	23.8603	23.4276	9	9	5	11	11	6.9	151.88	0	198.04	140460000	104	-0.0104182	0.922001			0.50662	0.000187179	+	+	-0.517039	0.000191901	+	+
14	A0A087SBQ3	Uncharacterized protein	15.4166	15.4166	15.4166	15.4166	15.4166	18.254	15.4166	15.4166	15.4166	15.4166	15.4166	15.4166	15.4166	15.4166	15.4166	15.4166	15.4166	1	1	1	3.8	3.8	3.8	62.638	0.008547	5.956	939680	1	-0.472893	0.389283			-0.472893	0.340893			0	1
15	A0A087SBQ6	Glyceraldehyde-3-phosphate dehydrogenase, cytosolic	15.4166	15.4166	15.4166	15.4166	15.4166	15.4166	22.4423	22.2124	22.5167	22.0405	22.1638	22.0707	15.4166	15.4166	15.4166	15.4166	15.4166	3	3	3	4.2	4.2	4.2	70.324	0	323.31	48932000	39	0	1			6.82448	1.21419e-15	+	+	-6.82448	5.28066e-14	+	+
16	A0A087SBU8	5-methyltetrahydropteroyltriglutamate-homocysteine methyltransferase	15.4166	15.4166	15.4166	15.4166	15.4166	15.4166	15.4166	15.4166	15.4166	15.4166	15.4166	15.4166	21.6146	21.5806	22.1884	21.9185	21.9109	3	3	3	3.3	3.3	3.3	85.339	0	38.985	13653000	12	6.42601	2.96676e-13	+	+	0	1			6.42601	2.96676e-13	+	+
17	A0A087SBZ2	Isocitrate dehydrogenase [NAD] subunit, mitochondrial (EC 1.1.1.41)	15.4166	15.4166	15.4166	15.4166	15.4166	15.4166	15.4166	15.4166	15.4166	15.4166	15.4166	15.4166	15.4166	15.4166	15.4166	15.4166	17.6808	1	1	1	2.4	2.4	2.4	40.021	0	7.5799	1393300	7	0.452837	0.296665			0	1			0.452837	0.296665
18	A0A087SC60	Adenylate kinase B	15.4166	15.4166	15.4166	15.4166	15.4166	15.4166	15.4166	15.4166	15.4166	15.4166	15.4166	15.4166	15.4166	15.4166	15.4166	15.4166	18.6895	1	1	1	4.1	4.1	4.1	26.395	0	8.1534	3678600	7	0.654583	0.296665			0	1			0.654583	0.296665
19	A0A087SCD8	Protein MPE1	15.4166	15.4166	15.4166	15.4166	15.4166	15.4166	15.4166	15.4166	15.4166	15.4166	15.4166	15.4166	15.4166	15.4166	15.4166	17.8112	15.4166	1	1	1	6.3	6.3	6.3	36.169	0	6.7631	2695000	3	0.478922	0.296665			0	1			0.478922	0.296665
20	A0A087SCQ5	Putative AAA domain-containing protein C16E9.10c	15.4166	15.4166	15.4166	15.4166	15.4166	15.4166	15.4166	15.4166	15.4166	15.4166	15.4166	15.4166	15.4166	15.4166	15.4166	15.4166	17.6146	1	1	1	1.6	1.6	1.6	64.334	0.0044248	6.0869	6266400	0	0.439602	0.296665			0	1			0.439602	0.296665
21	A0A087SCR4	Adenine phosphoribosyltransferase 1	15.4166	15.4166	15.4166	15.4166	15.4166	15.4166	15.4166	15.4166	15.4166	15.4166	17.905	15.4166	15.4166	15.4166	15.4166	15.4166	15.4166	1	1	1	7.1	7.1	7.1	19.775	0	6.507	2511500	2	0	1			0.414735	0.340893			-0.414735	0.389283
22	A0A087SCS2	Cysteine synthase (EC 2.5.1.47)	15.4166	15.4166	15.4166	15.4166	15.4166	15.4166	15.4166	15.4166	15.4166	15.4166	15.4166	18.6078	15.4166	15.4166	15.4166	15.4166	15.4166	2	2	2	7.5	7.5	7.5	34.124	0	12.824	980720	4	0	1			0.531873	0.340893			-0.531873	0.389283
23	A0A087SCT6	Citrate synthase	19.7131	19.0199	19.8189	19.7193	20.1412	15.4166	15.4166	15.4166	15.4166	15.4166	15.4166	15.4166	15.4166	15.4166	15.4166	15.4166	15.4166	3	3	3	7.5	7.5	7.5	50.798	0	40.377	4643300	12	-3.5549	0.00165696	+	+	-3.5549	0.000629628	+	+	0	1
24	A0A087SCT8	Proteasome subunit alpha type (EC 3.4.25.1)	15.4166	15.4166	15.4166	15.4166	15.4166	15.4166	15.4166	15.4166	15.4166	15.4166	15.4166	15.4166	15.4166	15.4166	15.4166	15.4166	17.5789	1	1	1	4.2	4.2	4.2	23.167	0.0045455	6.1474	865330	5	0.432455	0.296665			0	1			0.432455	0.296665
25	A0A087SCZ0	Putative mitochondrial 2-oxoglutarate/malate carrier protein	15.4166	15.4166	15.4166	15.4166	15.4166	15.4166	15.4166	15.4166	15.4166	15.4166	15.4166	15.4166	15.4166	15.4166	15.4166	15.4166	17.5273	1	1	1	5.3	5.3	5.3	31.735	0	10.54	2239500	8	0.422133	0.296665			0	1			0.422133	0.296665
26	A0A087SD51	AP-4 complex subunit epsilon	15.4166	15.4166	15.4166	15.4166	15.4166	15.4166	15.4166	15.4166	15.4166	15.4166	15.4166	15.4166	15.4166	15.4166	15.4166	15.4166	18.5339	1	1	1	2.1	2.1	2.1	68.725	0.0047393	6.2153	6414500	6	0.623458	0.296665			0	1			0.623458	0.296665
27	A0A087SDB1	Uncharacterized protein	15.4166	18.946	15.4166	15.4166	18.717	15.4166	15.4166	15.4166	15.4166	15.4166	15.4166	15.4166	15.4166	15.4166	15.4166	15.4166	15.4166	2	2	2	5.8	5.8	5.8	51.615	0	15.985	2647500	4	-1.1383	0.186782			-1.1383	0.145231			0	1
28	A0A087SDF8	26S protease regulatory subunit 6A-like protein	15.4166	15.4166	15.4166	15.4166	15.4166	15.4166	15.4166	15.4166	15.4166	15.4166	15.4166	15.4166	15.4166	15.4166	15.4166	15.4166	18.2353	1	1	1	3.7	3.7	3.7	47.795	0	30.116	2376100	10	0.563737	0.296665			0	1			0.563737	0.296665
29	A0A087SDP2	Multidrug resistance-associated protein 1	15.4166	15.4166	18.8419	15.4166	15.4166	15.4166	15.4166	15.4166	15.4166	15.4166	15.4166	15.4166	15.4166	15.4166	15.4166	15.4166	15.4166	1	1	1	1.4	1.4	1.4	143.75	0	9.5899	402170	0	-0.570884	0.389283			-0.570884	0.340893			0	1
30	A0A087SDZ5	Plasma membrane ATPase (EC 3.6.3.6)	15.4166	15.4166	15.4166	15.4166	15.4166	15.4166	15.4166	15.4166	15.4166	15.4166	15.4166	15.4166	15.4166	15.4166	18.7279	15.4166	15.4166	1	1	1	1.4	1.4	1.4	86.766	0	8.794	2518900	4	0.66226	0.296665			0	1			0.66226	0.296665
31	A0A087SDZ6	Plasma membrane ATPase	15.4166	15.4166	15.4166	15.4166	18.2489	15.4166	15.4166	15.4166	15.4166	15.4166	15.4166	15.4166	15.4166	15.4166	15.4166	15.4166	15.4166	1	1	1	5.3	5.3	5.3	26.043	0	21.722	566540	4	-0.472053	0.389283			-0.472053	0.340893			0	1
32	A0A087SE71	Elongation factor Tu	20.2718	19.563	20.1839	19.4742	19.7603	19.2347	15.4166	15.4166	15.4166	15.4166	15.4166	15.4166	19.8894	20.5458	15.4166	19.9936	15.4166	4	4	4	11.2	11.2	11.2	48.336	0	45.648	7098800	26	-1.49561	0.194151			-4.33138	1.67519e-10	+	+	2.83577	0.0243501	+
33	A0A087SEA7	Malate dehydrogenase (EC 1.1.1.37)	15.4166	15.4166	15.4166	15.4166	15.4166	15.4166	15.4166	15.4166	15.4166	15.4166	15.4166	18.2023	15.4166	15.4166	15.4166	15.4166	15.4166	1	1	1	2.4	2.4	2.4	34.947	0.0047619	6.2351	885550	2	0	1			0.464287	0.340893			-0.464287	0.389283
34	A0A087SER8	ADP,ATP carrier protein	15.4166	15.4166	15.4166	15.4166	15.4166	15.4166	15.4166	15.4166	15.4166	15.4166	15.4166	15.4166	15.4166	15.4166	15.4166	15.4166	21.037	6	1	1	5.2	1	1	120.06	0	40.373	23975000	15	1.12408	0.296665			0	1			1.12408	0.296665
35	A0A087SET3	60S ribosomal protein L11-1	15.4166	15.4166	15.4166	15.4166	15.4166	15.4166	15.4166	15.4166	15.4166	15.4166	15.4166	15.4166	15.4166	15.4166	15.4166	15.4166	22.3083	1	1	1	7.8	7.8	7.8	20.556	0	28.772	24122000	19	1.37834	0.296665			0	1			1.37834	0.296665
36	A0A087SEX4	40S ribosomal protein S8	15.4166	15.4166	15.4166	15.4166	15.4166	15.4166	15.4166	15.4166	15.4166	15.4166	15.4166	15.4166	15.4166	15.4166	15.4166	15.4166	17.9824	1	1	1	4.7	4.7	4.7	21.974	0	12.778	1299700	12	0.513165	0.296665			0	1			0.513165	0.296665
37	A0A087SEY4	E3 ubiquitin-protein ligase SHPRH	15.4166	15.4166	15.4166	15.4166	15.4166	15.4166	15.4166	15.4166	15.4166	15.4166	15.4166	15.4166	15.4166	15.4166	15.4166	15.4166	17.9103	1	1	1	0.8	0.8	0.8	166.27	0.0046729	6.1728	639610	1	0.498738	0.296665			0	1			0.498738	0.296665
38	A0A087SEZ7	2,3-bisphosphoglycerate-independent phosphoglycerate mutase	15.4166	15.4166	15.4166	15.4166	15.4166	15.4166	15.4166	15.4166	15.4166	15.4166	15.4166	15.4166	15.4166	15.4166	15.4166	15.4166	17.0964	1	1	1	2.1	2.1	2.1	64.102	0	7.8731	1287700	5	0.335961	0.296665			0	1			0.335961	0.296665
39	A0A087SF19	Adenosylhomocysteinase (EC 3.3.1.1)	18.7614	18.4892	19.1573	18.9582	19.3018	15.4166	15.4166	18.4131	15.4166	15.4166	15.4166	15.4166	20.2259	20.1646	20.1249	19.8809	19.9383	5	5	5	8.6	8.6	8.6	58.354	0	42.417	5760700	20	1.7195	0.0291653	+		-2.4314	0.0108496	+	+	4.15089	3.79698e-05	+	+
40	A0A087SF30	S-adenosylmethionine synthase (EC 2.5.1.6)	21.0987	20.6583	20.9172	20.4521	20.4981	20.6114	19.8198	19.9523	20.5405	20.4037	20.0613	15.4166	21.5892	21.0937	20.8669	20.4856	20.8748	6	6	3	21.2	21.2	9.1	42.925	0	64.139	17637000	36	0.27606	0.198347			-1.34027	0.126589			1.61633	0.104995
41	A0A087SF75	ABC transporter I family member 11, chloroplastic	15.4166	15.4166	15.4166	15.4166	15.4166	15.4166	15.4166	15.4166	15.4166	15.4166	15.4166	15.4166	20.9677	20.1169	15.4166	15.4166	20.121	1	1	1	3	3	3	34.985	0	11.619	3500400	3	2.99116	0.0247148	+		0	1			2.99116	0.0247148	+
42	A0A087SFG0	Cysteine synthase, chloroplastic/chromoplastic	19.4102	20.4128	20.1941	19.7575	15.4166	20.6372	21.0953	20.7462	20.7463	20.8059	21.0578	21.4056	15.4166	15.4166	15.4166	15.4166	15.4166	2	2	2	9.7	9.7	9.7	37.826	0	44.277	10445000	31	-3.88813	0.0017093	+	+	1.67146	0.0647497			-5.55959	4.27136e-12	+	+
43	A0A087SFJ9	Glutamate dehydrogenase	15.4166	15.4166	15.4166	15.4166	15.4166	15.4166	15.4166	15.4166	15.4166	15.4166	15.4166	15.4166	15.4166	15.4166	15.4166	15.4166	19.2015	1	1	1	1.9	1.9	1.9	50.447	0	11.939	4222900	4	0.756973	0.296665			0	1			0.756973	0.296665
44	A0A087SFL9	Putative ATP-citrate synthase	15.4166	15.4166	15.4166	15.4166	15.4166	15.4166	15.4166	15.4166	15.4166	15.4166	15.4166	15.4166	15.4166	15.4166	15.4166	15.4166	19.6113	1	1	1	2.9	2.9	2.9	61.812	0	48.443	4156700	14	0.838933	0.296665			0	1			0.838933	0.296665
45	A0A087SFR4	3-isopropylmalate dehydratase small subunit	15.4166	15.4166	15.4166	15.4166	15.4166	15.4166	15.4166	15.4166	15.4166	15.4166	15.4166	15.4166	15.4166	15.4166	15.4166	15.4166	19.6806	1	1	1	5.6	5.6	5.6	23.202	0.0048544	6.305	4482300	1	0.852793	0.296665			0	1			0.852793	0.296665
46	A0A087SFZ9	14-3-3-like protein (Fragment)	15.4166	15.4166	15.4166	15.4166	15.4166	15.4166	19.2743	15.4166	15.4166	15.4166	15.4166	15.4166	15.4166	15.4166	18.8789	15.4166	15.4166	4	2	2	38.7	20.4	20.4	10.869	0	25.315	3242100	6	0.692463	0.296665			0.642951	0.340893			0.0495119	0.959426
47	A0A087SG29	Glucose-6-phosphate isomerase (EC 5.3.1.9)	20.8054	20.6175	20.6693	20.5459	20.8927	20.7133	15.4166	15.4166	15.4166	15.4166	15.4166	15.4166	20.6077	15.4166	15.4166	15.4166	20.6931	3	3	3	5.4	5.4	5.4	69.894	0	20.059	13932000	20	-3.19721	0.0221379	+		-5.29074	1.8745e-16	+	+	2.09353	0.103905
48	A0A087SG45	Malate dehydrogenase (EC 1.1.1.37)	15.4166	15.4166	15.4166	15.4166	15.4166	15.4166	15.4166	15.4166	15.4166	15.4166	15.4166	15.4166	15.4166	15.4166	15.4166	15.4166	20.0462	1	1	1	3.5	3.5	3.5	32.706	0	11.344	5360900	6	0.92592	0.296665			0	1			0.92592	0.296665
49	A0A087SG56	RuBisCO large subunit-binding protein subunit beta, chloroplastic	15.4166	15.4166	15.4166	15.4166	15.4166	15.4166	15.4166	15.4166	15.4166	15.4166	15.4166	15.4166	15.4166	15.4166	15.4166	16.9556	15.4166	1	1	1	2.3	2.3	2.3	55.27	0.008658	5.9677	479990	1	0.307801	0.296665			0	1			0.307801	0.296665
50	A0A087SG86	60S ribosomal protein L30	20.3636	20.3187	19.996	20.0473	20.476	15.4166	20.4046	15.4166	20.0203	20.3835	15.4166	15.4166	21.2997	21.0554	20.9367	21.2847	20.608	2	2	2	5.9	5.9	5.9	22.02	0	114.83	14781000	19	1.60056	0.109105			-1.59333	0.266474			3.19389	0.0266192	+
51	A0A087SG87	40S ribosomal protein S25	15.4166	15.4166	15.4166	15.4166	15.4166	15.4166	15.4166	15.4166	15.4166	15.4166	15.4166	15.4166	15.4166	15.4166	15.4166	15.4166	21.0322	1	1	1	7.4	7.4	7.4	13.482	0	27.527	13438000	9	1.12312	0.296665			0	1			1.12312	0.296665
52	A0A087SG91	40S ribosomal protein S3-3	15.4166	15.4166	15.4166	15.4166	15.4166	15.4166	15.4166	15.4166	15.4166	15.4166	15.4166	15.4166	15.4166	15.4166	15.4166	15.4166	18.4479	3	3	3	13.7	13.7	13.7	24.109	0	17.217	3209100	3	0.606269	0.296665			0	1			0.606269	0.296665
53	A0A087SHK0	Histone H2B	15.4166	15.4166	15.4166	15.4166	15.4166	15.4166	15.4166	15.4166	15.4166	15.4166	15.4166	15.4166	15.4166	15.4166	15.4166	19.036	15.4166	2	2	2	15.4	15.4	15.4	13.261	0	11.232	1528500	2	0.723888	0.296665			0	1			0.723888	0.296665
54	A0A087SHR1	Elongation factor 2	22.7978	22.0555	22.2465	22.1128	21.949	21.6248	21.8862	22.4783	21.5885	21.8436	22.3042	22.6358	23.1843	22.8396	22.8254	22.4204	22.4206	10	10	10	7.4	7.4	7.4	120.39	0	163.07	60199000	72	0.607043	0.021474	+		-0.00829156	0.972023			0.615335	0.0237899	+
55	A0A087SHS8	Eukaryotic initiation factor 4A-10	22.4869	22.448	22.506	22.5598	22.2329	22.2492	22.2653	22.1798	21.9053	22.3731	22.1521	22.4691	22.8452	22.8482	22.8664	22.736	22.8733	7	7	7	20.8	20.8	20.8	44.072	0	323.31	59405000	91	0.420024	0.000138845	+	+	-0.189701	0.0819683			0.609726	9.17447e-05	+	+
56	A0A087SHV8	Uncharacterized protein	15.4166	15.4166	15.4166	15.4166	15.4166	19.6027	15.4166	15.4166	15.4166	15.4166	15.4166	15.4166	15.4166	15.4166	15.4166	15.4166	15.4166	1	1	1	5.8	5.8	5.8	22.289	0	16.492	4993500	7	-0.697677	0.389283			-0.697677	0.340893			0	1
57	A0A087SHX3	Phosphomannomutase (EC 5.4.2.8)	15.4166	15.4166	15.4166	15.4166	15.4166	15.4166	15.4166	15.4166	15.4166	15.4166	15.4166	15.4166	15.4166	15.4166	15.4166	19.2989	15.4166	1	1	1	4.4	4.4	4.4	25.668	0	12.418	3725400	5	0.776459	0.296665			0	1			0.776459	0.296665
58	A0A087SI33	3-oxoacyl-[acyl-carrier-protein] synthase	15.4166	15.4166	15.4166	15.4166	15.4166	15.4166	15.4166	15.4166	15.4166	15.4166	15.4166	15.4166	15.4166	15.4166	15.4166	15.4166	19.498	1	1	1	4.5	4.5	4.5	47.365	0	45.611	3643700	19	0.816285	0.296665			0	1			0.816285	0.296665
59	A0A087SI38	Acetyl-coenzyme A synthetase	15.4166	15.4166	15.4166	15.4166	15.4166	15.4166	20.8095	20.8132	15.4166	20.719	21.207	21.1827	15.4166	15.4166	15.4166	15.4166	15.4166	3	3	1	6.2	6.2	3	72.836	0	50.045	5640900	18	0	1			4.60804	0.000553969	+	+	-4.60804	0.00148046	+	+
60	A0A087SI84	GTP-binding nuclear protein	21.1562	21.8352	21.1299	21.7998	21.0314	21.4675	21.9418	21.8615	21.1745	21.7626	22.1633	22.1381	21.3847	20.9956	20.6417	20.627	20.5119	5	5	5	22.6	22.6	22.6	25.259	0	83.398	27626000	37	-0.571158	0.02621	+		0.43697	0.0600711			-1.00813	0.00124491	+	+
61	A0A087SIG1	Tubulin alpha chain	19.9166	19.5921	19.7362	15.4166	19.5734	19.4749	19.632	19.7062	15.4166	19.2478	19.7804	15.4166	20.2651	19.9392	15.4166	15.4166	15.4166	5	5	2	19	19	8.6	43.325	0	58.297	7603000	25	-1.66082	0.233533			-0.751714	0.522095			-0.909109	0.539245
62	A0A087SIQ1	Heat shock protein 90-2	23.3527	15.4166	23.3335	15.4166	23.4041	23.0779	23.6325	23.3617	23.3582	23.573	23.4039	23.5277	23.3534	23.1805	15.4166	22.9498	23.0808	4	4	4	9	9	9	48.046	0	45.665	93682000	29	0.929332	0.696413			2.80927	0.121777			-1.87993	0.211263
63	A0A087SIW1	Putative ATP-dependent RNA helicase DHX35	15.4166	15.4166	15.4166	15.4166	15.4166	17.3964	15.4166	15.4166	15.4166	15.4166	15.4166	15.4166	15.4166	15.4166	15.4166	15.4166	15.4166	1	1	1	1	1	1	139.95	0	11.887	119850	0	-0.329967	0.389283			-0.329967	0.340893			0	1
64	A0A087SIW7	Triosephosphate isomerase, cytosolic	15.4166	15.4166	15.4166	15.4166	15.4166	21.9155	15.4166	15.4166	15.4166	15.4166	15.4166	15.4166	15.4166	15.4166	15.4166	15.4166	15.4166	1	1	1	6.2	6.2	6.2	26.068	0	14.77	12827000	6	-1.08315	0.389283			-1.08315	0.340893			0	1
65	A0A087SIY9	Succinyl-CoA ligase [ADP-forming] subunit alpha-1, mitochondrial	15.4166	15.4166	15.4166	15.4166	15.4166	15.4166	20.4694	20.1816	20.0004	20.155	20.0895	19.9144	15.4166	15.4166	15.4166	15.4166	15.4166	2	2	2	7.8	7.8	7.8	33.139	0	13.142	2983000	13	0	1			4.71846	3.77528e-14	+	+	-4.71846	1.16376e-12	+	+
66	A0A087SJ28	40S ribosomal protein S17	15.4166	15.4166	15.4166	15.4166	15.4166	15.4166	15.4166	15.4166	15.4166	15.4166	15.4166	15.4166	15.4166	15.4166	15.4166	15.4166	19.9774	1	1	1	7.5	7.5	7.5	15.377	0	12.42	7831200	7	0.912166	0.296665			0	1			0.912166	0.296665
67	A0A087SJ38	LL-diaminopimelate aminotransferase, chloroplastic	15.4166	15.4166	15.4166	15.4166	15.4166	15.4166	15.4166	15.4166	15.4166	15.4166	15.4166	15.4166	15.4166	15.4166	15.4166	15.4166	19.1315	1	1	1	2.8	2.8	2.8	47.416	0	7.9684	3874600	6	0.742989	0.296665			0	1			0.742989	0.296665
68	A0A087SJ70	Heat shock cognate 70 kDa protein	15.4166	15.4166	15.4166	15.4166	15.4166	15.4166	22.5218	21.9368	15.4166	15.4166	15.4166	15.4166	15.4166	15.4166	15.4166	15.4166	15.4166	9	3	3	8.1	3.2	3.2	131.85	0	323.31	62142000	18	0	1			2.2709	0.145426			-2.2709	0.186997
69	A0A087SJF8	DEAD-box ATP-dependent RNA helicase 52B	18.7786	18.8165	18.4498	18.6627	18.7746	18.633	18.5084	19.5493	15.4166	18.686	18.8607	15.4166	19.4063	19.5265	18.7944	18.7136	19.0106	3	3	3	3.4	3.4	3.4	105.02	0	48.282	4767200	15	0.404407	0.031321	+		-0.946273	0.236063			1.35068	0.142489
70	A0A087SJM7	40S ribosomal protein S10	15.4166	15.4166	15.4166	15.4166	15.4166	15.4166	15.4166	15.4166	15.4166	15.4166	15.4166	15.4166	22.0766	22.336	22.5042	22.3663	22.1712	2	2	2	16.3	16.3	16.3	19.465	0	55.847	27532000	25	6.87426	4.59927e-15	+	+	0	1			6.87426	4.59927e-15	+	+
71	A0A087SJR8	60S ribosomal protein L34	15.4166	15.4166	15.4166	15.4166	15.4166	15.4166	15.4166	15.4166	15.4166	15.4166	19.0331	15.4166	15.4166	15.4166	15.4166	15.4166	15.4166	1	1	1	6.2	6.2	6.2	14.622	0	8.3159	2449500	4	0	1			0.602743	0.340893			-0.602743	0.389283
72	A0A087SJV3	Aldehyde dehydrogenase family 2 member B4, mitochondrial (Fragment)	22.3324	22.5515	22.3718	22.4128	22.1131	22.4954	21.8185	21.9777	21.4645	21.8315	21.9546	21.985	23.1918	22.4522	22.9472	22.9475	22.8472	4	4	4	11.2	11.2	11.2	52.171	0	40.989	56787000	60	0.497668	0.00383911	+	+	-0.540861	0.000345782	+	+	1.03853	4.15509e-05	+	+
73	A0A087SJW6	60S ribosomal protein L24-2	15.4166	15.4166	15.4166	15.4166	15.4166	15.4166	15.4166	15.4166	15.4166	15.4166	15.4166	15.4166	15.4166	15.4166	15.4166	15.4166	18.3838	1	1	1	6.3	6.3	6.3	17.79	0.0045662	6.1509	568490	2	0.59345	0.296665			0	1			0.59345	0.296665
74	A0A087SJX6	Argininosuccinate synthase	15.4166	15.4166	15.4166	15.4166	15.4166	15.4166	15.4166	15.4166	15.4166	15.4166	15.4166	15.4166	19.5124	19.8572	20.0441	15.4166	20.0797	2	2	2	8.3	8.3	8.3	49.312	0	16.928	3293000	10	3.56537	0.00171202	+	+	0	1			3.56537	0.00171202	+	+
75	A0A087SJY2	U4/U6 small nuclear ribonucleoprotein Prp3	15.4166	15.4166	15.4166	15.4166	15.4166	15.4166	15.4166	15.4166	15.4166	15.4166	15.4166	15.4166	15.4166	15.4166	15.4166	15.4166	15.4166	1	1	1	3.3	3.3	3.3	46.852	0.0044643	6.0894	0	1	0	1			0	1			0	1
76	A0A087SK35	Prohibitin-1	15.4166	15.4166	15.4166	15.4166	15.4166	15.4166	15.4166	15.4166	15.4166	15.4166	15.4166	15.4166	15.4166	15.4166	15.4166	17.9181	15.4166	1	1	1	3.5	3.5	3.5	30.885	0	14.437	2784100	12	0.500292	0.296665			0	1			0.500292	0.296665
77	A0A087SK64	T-complex protein 1 subunit beta	17.3791	15.4166	15.4166	15.4166	17.6037	15.4166	15.4166	15.4166	15.4166	15.4166	15.4166	15.4166	18.2007	15.4166	17.7942	15.4166	15.4166	2	2	2	4.9	4.9	4.9	58.796	0	12.008	1422100	5	0.340746	0.660736			-0.691598	0.14572			1.03234	0.105426
78	A0A087SK74	Elongation factor 1-alpha	26.3924	26.6315	26.472	26.4521	26.3675	26.2999	25.9729	25.9786	25.5462	25.8268	25.8945	25.9002	26.6777	26.5764	26.5674	26.6709	26.6	13	13	2	43.5	43.5	11.3	50.792	0	323.31	885310000	176	0.182601	0.00945623	+		-0.582708	2.75576e-05	+	+	0.765309	3.19038e-06	+	+
79	A0A087SKC3	Phosphoglucomutase, chloroplastic	15.4166	15.4166	15.4166	15.4166	15.4166	15.4166	15.4166	15.4166	15.4166	15.4166	17.8129	15.4166	15.4166	15.4166	15.4166	15.4166	15.4166	1	1	1	2.1	2.1	2.1	61.191	0	6.537	421690	1	0	1			0.399384	0.340893			-0.399384	0.389283
80	A0A087SKF4	40S ribosomal protein S9-1	15.4166	15.4166	15.4166	15.4166	15.4166	15.4166	15.4166	15.4166	15.4166	15.4166	15.4166	15.4166	15.4166	15.4166	15.4166	15.4166	19.0382	2	2	2	13.5	13.5	13.5	22.705	0	16.755	4657000	6	0.724322	0.296665			0	1			0.724322	0.296665
81	A0A087SKG6	60S ribosomal protein L6	15.4166	15.4166	15.4166	15.4166	15.4166	15.4166	15.4166	15.4166	15.4166	15.4166	15.4166	15.4166	20.8945	20.0806	15.4166	21.1787	21.445	2	2	2	12.3	12.3	12.3	23.981	0	41.819	9065000	14	4.38647	0.00188308	+	+	0	1			4.38647	0.00188308	+	+
82	A0A087SKJ4	60S ribosomal protein L5-1	15.4166	15.4166	15.4166	15.4166	15.4166	15.4166	15.4166	15.4166	15.4166	15.4166	15.4166	19.59	15.4166	15.4166	15.4166	15.4166	15.4166	1	1	1	3.1	3.1	3.1	32.978	0	11.484	3442800	6	0	1			0.69556	0.340893			-0.69556	0.389283
83	A0A087SL20	Putative nucleolar protein 5-2	15.4166	15.4166	15.4166	15.4166	15.4166	15.4166	15.4166	15.4166	15.4166	15.4166	15.4166	15.4166	15.4166	15.4166	15.4166	15.4166	18.6512	1	1	1	2.6	2.6	2.6	53.496	0	8.1479	3078600	6	0.64692	0.296665			0	1			0.64692	0.296665
84	A0A087SL21	Ubiquitin-60S ribosomal protein L40-2	23.9337	23.5244	23.7811	23.2679	24.1105	23.2311	15.4166	15.4166	15.4166	15.4166	15.4166	15.4166	22.7011	23.0766	15.4166	15.4166	23.1052	3	2	2	18.8	11.7	11.7	14.74	0	35.666	84720000	12	-3.69822	0.054896			-8.22485	7.96316e-14	+	+	4.52663	0.0239354	+
85	A0A087SL52	Peroxiredoxin-2	15.4166	15.4166	15.4166	15.4166	15.4166	15.4166	15.4166	15.4166	15.4166	15.4166	15.4166	15.4166	15.4166	15.4166	15.4166	15.4166	23.1789	1	1	1	6.1	6.1	6.1	21.749	0	19.281	77116000	16	1.55245	0.296665			0	1			1.55245	0.296665
86	A0A087SLA8	40S ribosomal protein S16	17.9442	15.4166	15.4166	15.4166	15.4166	15.4166	15.4166	15.4166	15.4166	15.4166	15.4166	15.4166	20.2383	18.8802	15.4166	15.4166	19.8243	2	2	2	12.1	12.1	12.1	15.846	0	52.821	4346800	7	2.11735	0.0777385			-0.421258	0.340893			2.53861	0.0262863	+
87	A0A087SMA7	Uncharacterized protein	15.4166	15.4166	15.4166	15.4166	15.4166	15.4166	15.4166	15.4166	15.4166	15.4166	15.4166	15.4166	15.4166	15.4166	15.4166	15.4166	17.5131	1	1	1	9	9	9	13.616	0.0045249	6.1219	2166600	4	0.419293	0.296665			0	1			0.419293	0.296665
88	A0A087SN15	Dihydrolipoyllysine-residue succinyltransferase component of 2-oxoglutarate dehydrogenase complex 1, mitochondrial	15.4166	15.4166	15.4166	15.4166	15.4166	15.4166	15.4166	15.4166	15.4166	15.4166	15.4166	15.4166	15.4166	15.4166	15.4166	15.4166	17.9057	1	1	1	3.1	3.1	3.1	31.447	0	7.9465	1283700	2	0.497811	0.296665			0	1			0.497811	0.296665
89	A0A087SN43	6-phosphogluconate dehydrogenase, decarboxylating (EC 1.1.1.44)	15.4166	15.4166	15.4166	15.4166	15.4166	15.4166	15.4166	19.4827	15.4166	15.4166	15.4166	15.4166	19.4682	19.8007	19.6296	20.6845	20.0042	2	2	2	6.8	6.8	6.8	50.97	0	20.451	10573000	18	4.50082	2.11484e-09	+	+	0.677687	0.340893			3.82314	0.000796822	+	+
90	A0A087SN56	60S ribosomal protein L23	15.4166	15.4166	15.4166	15.4166	15.4166	15.4166	15.4166	15.4166	15.4166	15.4166	15.4166	15.4166	15.4166	15.4166	15.4166	15.4166	19.2659	1	1	1	9.3	9.3	9.3	14.967	0	19.208	2289900	16	0.769861	0.296665			0	1			0.769861	0.296665
91	A0A087SN66	Biotin carboxylase, chloroplastic	15.4166	15.4166	15.4166	15.4166	15.4166	19.2665	15.4166	15.4166	15.4166	15.4166	15.4166	15.4166	15.4166	15.4166	15.4166	15.4166	15.4166	2	2	2	6.2	6.2	6.2	56.024	0	14.229	3145500	11	-0.64165	0.389283			-0.64165	0.340893			0	1
92	A0A087SND2	Heat shock 70 kDa protein, mitochondrial	21.0868	20.5261	20.5223	20.7104	21.1263	20.8485	21.4326	21.4407	21.2713	21.5588	21.6739	21.2354	20.8464	20.7447	20.7999	20.4953	20.5754	3	3	2	4.8	4.8	2.7	71.113	0	94.262	20252000	76	-0.111065	0.4291			0.632054	0.000583184	+	+	-0.743119	3.04819e-05	+	+
93	A0A087SNJ3	60S ribosomal protein L10	15.4166	15.4166	15.4166	15.4166	15.4166	15.4166	15.4166	15.4166	15.4166	15.4166	15.4166	15.4166	15.4166	15.4166	15.4166	15.4166	21.3732	1	1	1	1.6	1.6	1.6	71.171	0	53.589	11821000	14	1.19132	0.296665			0	1			1.19132	0.296665
94	A0A087SNM4	Isocitrate dehydrogenase [NADP] (EC 1.1.1.42)	19.6183	15.4166	15.4166	15.4166	15.4166	15.4166	15.4166	15.4166	15.4166	15.4166	15.4166	15.4166	15.4166	15.4166	20.2425	20.2407	20.2437	3	3	3	9.1	9.1	9.1	53.032	0	40.946	7944900	16	2.19514	0.130237			-0.700278	0.340893			2.89542	0.0238564	+
95	A0A087SNN6	Stress-induced-phosphoprotein 1	15.4166	15.4166	15.4166	15.4166	15.4166	15.4166	19.7353	19.6268	19.7693	19.6746	20.1951	15.4166	15.4166	15.4166	15.4166	15.4166	15.4166	1	1	1	3.3	3.3	3.3	57.119	0	14.123	2102300	9	0	1			3.653	0.000563327	+	+	-3.653	0.00150245	+	+
96	A0A087SNS4	Putative alcohol dehydrogenase	15.4166	15.4166	15.4166	15.4166	15.4166	15.4166	15.4166	15.4166	15.4166	15.4166	15.4166	18.8029	15.4166	15.4166	15.4166	15.4166	15.4166	1	1	1	2.4	2.4	2.4	47.815	0	29.298	1408600	6	0	1			0.564379	0.340893			-0.564379	0.389283
97	A0A087SNS9	V-type proton ATPase subunit G	15.4166	15.4166	15.4166	15.4166	15.4166	15.4166	15.4166	15.4166	15.4166	15.4166	15.4166	15.4166	15.4166	15.4166	15.4166	15.4166	18.0387	1	1	1	11.1	11.1	11.1	12.223	0.0046083	6.1576	1594000	1	0.524419	0.296665			0	1			0.524419	0.296665
98	A0A087SNV1	60S ribosomal protein L12-1	15.4166	15.4166	15.4166	15.4166	15.4166	15.4166	15.4166	15.4166	15.4166	15.4166	15.4166	15.4166	22.1505	22.1939	22.3026	21.9103	22.1704	2	2	2	17.2	17.2	17.2	16.976	0	54.999	25473000	22	6.72894	1.36402e-15	+	+	0	1			6.72894	1.36402e-15	+	+
99	A0A087SP16	FK506-binding protein 1	23.6921	24.6821	25.1757	24.9649	24.1446	23.8926	24.8225	24.3811	24.4184	24.4761	24.3042	23.6192	22.9997	22.7712	23.1041	23.3723	23.0811	2	2	2	5.1	5.1	5.1	67.261	0	84.906	174600000	46	-1.3597	0.00103704	+	+	-0.088404	0.770117			-1.27129	0.000124447	+	+
100	A0A087SPA9	Carbamoyl-phosphate synthase large chain	15.4166	15.4166	15.4166	15.4166	15.4166	15.4166	18.9103	15.4166	15.4166	15.4166	18.7052	15.4166	20.0423	20.1427	20.013	19.8991	19.7679	3	3	2	3.8	3.8	2.1	126.29	0	33.269	5082700	13	4.55643	4.4772e-14	+	+	1.13038	0.145175			3.42605	0.00193274	+	+
101	A0A087SPK7	Uncharacterized protein	15.4166	15.4166	15.4166	15.4166	15.4166	15.4166	15.4166	15.4166	15.4166	15.4166	15.4166	15.4166	15.4166	18.8976	15.4166	15.4166	15.4166	1	1	1	7.7	7.7	7.7	15.006	0.0085106	5.9412	3236600	1	0.696197	0.296665			0	1			0.696197	0.296665
102	A0A087SPN7	UMP-CMP kinase	15.4166	15.4166	15.4166	15.4166	15.4166	15.4166	15.4166	15.4166	15.4166	15.4166	15.4166	15.4166	15.4166	15.4166	15.4166	15.4166	18.102	1	1	1	5.4	5.4	5.4	20.459	0	14.737	1877500	11	0.537071	0.296665			0	1			0.537071	0.296665
103	A0A087SPQ0	60S ribosomal protein L26-2	15.4166	15.4166	15.4166	15.4166	15.4166	15.4166	15.4166	15.4166	15.4166	15.4166	15.4166	19.7584	15.4166	15.4166	15.4166	15.4166	15.4166	1	1	1	7.6	7.6	7.6	16.218	0	13.966	2312500	4	0	1			0.723633	0.340893			-0.723633	0.389283
104	A0A087SPX4	Sulfite reductase [ferredoxin]	15.4166	15.4166	15.4166	15.4166	15.4166	15.4166	15.4166	15.4166	15.4166	15.4166	15.4166	15.4166	15.4166	15.4166	15.4166	17.5484	15.4166	1	1	1	1.1	1.1	1.1	67.884	0	9.4789	585120	3	0.426363	0.296665			0	1			0.426363	0.296665
105	A0A087SQ68	Phosphate carrier protein, mitochondrial	15.4166	15.4166	15.4166	15.4166	15.4166	15.4166	15.4166	15.4166	15.4166	15.4166	15.4166	15.4166	19.8055	19.029	19.1746	15.4166	18.9751	4	4	4	8.8	8.8	8.8	38.14	0	53.126	8941300	12	3.06356	0.00184831	+	+	0	1			3.06356	0.00184831	+	+
106	A0A087SQ70	DNA topoisomerase 1	15.4166	15.4166	15.4166	15.4166	15.4166	15.4166	15.4166	15.4166	15.4166	15.4166	15.4166	15.4166	15.4166	15.4166	15.4166	19.9748	15.4166	1	1	1	2.1	2.1	2.1	75.834	0.0048077	6.2527	4533900	3	0.911635	0.296665			0	1			0.911635	0.296665
107	A0A087SQ93	UDP-glucose 4-epimerase 5	15.4166	15.4166	15.4166	15.4166	15.4166	15.4166	15.4166	15.4166	15.4166	15.4166	15.4166	15.4166	15.4166	15.4166	15.4166	15.4166	18.5589	1	1	1	3.4	3.4	3.4	38.65	0	18.216	3166900	13	0.628455	0.296665			0	1			0.628455	0.296665
108	A0A087SQC7	Triosephosphate isomerase, chloroplastic	15.4166	15.4166	18.2125	15.4166	15.4166	15.4166	15.4166	15.4166	15.4166	15.4166	15.4166	15.4166	15.4166	15.4166	15.4166	15.4166	15.4166	1	1	1	0.5	0.5	0.5	222.92	0	12.119	259980	2	-0.465987	0.389283			-0.465987	0.340893			0	1
109	A0A087SQP7	Ornithine aminotransferase, mitochondrial	15.4166	15.4166	15.4166	15.4166	15.4166	15.4166	15.4166	15.4166	15.4166	15.4166	15.4166	21.3438	15.4166	15.4166	15.4166	15.4166	15.4166	1	1	1	3.8	3.8	3.8	45.274	0	23.79	6580600	3	0	1			0.987859	0.340893			-0.987859	0.389283
110	A0A087SQR3	Chaperonin CPN60, mitochondrial	23.3378	23.0317	22.9191	22.941	22.9824	22.7566	24.1629	23.9171	23.8009	23.9536	24.015	23.7944	23.3905	23.1482	23.2428	23.1131	23.2327	7	7	3	10.2	10.2	4.3	60.675	0	90.661	108840000	82	0.230693	0.041275	+		0.945913	1.96391e-06	+	+	-0.715221	6.08713e-06	+	+
111	A0A087SQS4	Threonine synthase, chloroplastic	15.4166	15.4166	15.4166	15.4166	15.4166	15.4166	15.4166	15.4166	15.4166	15.4166	15.4166	15.4166	15.4166	15.4166	15.4166	15.4166	18.6454	1	1	1	2.6	2.6	2.6	54.735	0	26.16	3524800	15	0.645754	0.296665			0	1			0.645754	0.296665
112	A0A087SR65	DEAD-box ATP-dependent RNA helicase 20	15.4166	15.4166	15.4166	15.4166	15.4166	15.4166	15.4166	15.4166	15.4166	15.4166	15.4166	15.4166	15.4166	15.4166	15.4166	15.4166	15.4166	1	1	1	3.5	3.5	3.5	83.672	0	6.8366	29946	0	-5.40415e-06	0.389283			-5.40415e-06	0.340893			0	1
113	A0A087SR74	Ribosomal protein L15	15.4166	15.4166	15.4166	15.4166	15.4166	15.4166	15.4166	15.4166	15.4166	15.4166	15.4166	15.4166	15.4166	15.4166	15.4166	15.4166	19.724	2	2	2	5.3	5.3	5.3	48.994	0	25.315	2395400	6	0.861485	0.296665			0	1			0.861485	0.296665
114	A0A087SRF1	Developmentally-regulated GTP-binding protein 1	15.4166	15.4166	15.4166	15.4166	15.4166	15.4166	15.4166	15.4166	15.4166	15.4166	15.4166	15.4166	15.4166	15.4166	15.4166	15.4166	15.4166	1	1	1	3.8	3.8	3.8	40.963	0	10.419	0	1	0	1			0	1			0	1
115	A0A087SRI4	Eukaryotic translation initiation factor 2 subunit 3	15.4166	15.4166	15.4166	15.4166	15.4166	15.4166	15.4166	15.4166	15.4166	15.4166	15.4166	15.4166	15.4166	15.4166	15.4166	15.4166	18.1086	1	1	1	3	3	3	50.162	0	21.173	1694400	12	0.538391	0.296665			0	1			0.538391	0.296665
116	A0A087SRI7	Pyruvate dehydrogenase E1 component subunit beta-1, mitochondrial	15.4166	15.4166	15.4166	15.4166	15.4166	15.4166	15.4166	15.4166	15.4166	15.4166	15.4166	15.4166	15.4166	15.4166	15.4166	15.4166	18.2947	1	1	1	4.5	4.5	4.5	38.382	0	30.911	3615000	33	0.575626	0.296665			0	1			0.575626	0.296665
117	A0A087SS06	Putative metal chaperone YciC	15.4166	15.4166	15.4166	15.4166	15.4166	15.4166	15.4166	15.4166	15.4166	15.4166	15.4166	15.4166	15.4166	15.4166	15.4166	15.4166	19.8108	1	1	1	3.4	3.4	3.4	48.872	0	15.002	2938400	9	0.878844	0.296665			0	1			0.878844	0.296665
118	A0A087SS42	DNA mismatch repair protein Msh3	15.4166	15.4166	15.4166	15.4166	15.4166	15.4166	15.4166	15.4166	15.4166	15.4166	15.4166	15.4166	15.4166	15.4166	15.4166	15.4166	15.4166	1	1	1	1.9	1.9	1.9	66.283	0.0044444	6.0889	0	2	0	1			0	1			0	1
119	A0A087SS52	Succinyl-CoA ligase subunit beta (EC 6.2.1.-)	20.0114	19.8427	19.7183	20.1382	19.7776	19.7384	20.1589	19.7751	19.9246	19.6517	19.8066	19.5399	20.3837	19.8729	20.2103	20.2243	20.1619	4	4	4	7.9	7.9	7.9	44.7	0	50.664	9659700	26	0.299521	0.0205926	+		-0.0616414	0.593848			0.361162	0.0167384	+
120	A0A087SS91	Aconitate hydratase, mitochondrial (Aconitase) (EC 4.2.1.-)	22.6174	22.6835	22.5841	22.9031	22.8297	22.8159	15.4166	15.4166	15.4166	15.4166	15.4166	15.4166	23.1356	23.5655	23.7359	23.0949	23.3302	5	5	5	7.8	7.8	7.8	85.195	0	323.31	72401000	65	0.633489	0.000696146	+	+	-7.32234	8.94017e-18	+	+	7.95582	1.04081e-13	+	+
121	A0A087SSC1	Nucleolar protein 56	19.2017	19.0917	19.1047	19.1313	19.257	18.8474	19.1927	19.258	15.4166	18.9168	18.884	15.4166	19.8759	19.251	19.3288	19.0241	19.2237	3	3	3	7.2	7.2	7.2	51.349	0	32.881	5785700	20	0.235064	0.13679			-1.2582	0.134739			1.49326	0.117306
122	A0A087SSE1	Histone H3.1	19.5462	19.9	15.4166	19.3162	19.3476	15.4166	19.6567	19.5684	19.5685	15.4166	19.4015	15.4166	19.5568	19.4145	19.5468	19.3307	19.2009	2	2	2	6.8	6.8	6.8	25.722	0	20.416	6763800	6	1.25272	0.226342			0.0141586	0.991058			1.23856	0.231694
123	A0A087SSF2	Nucleoside diphosphate kinase 1	20.8907	20.7222	15.4166	20.8326	20.807	20.7382	15.4166	15.4166	15.4166	15.4166	15.4166	15.4166	22.1711	15.4166	21.0541	15.4166	15.4166	2	2	2	16.3	16.3	16.3	16.101	0	37.257	18648000	13	-2.0062	0.267918			-4.48461	0.000538911	+	+	2.47841	0.105902
124	A0A087SSM0	Actin	22.7106	22.4184	22.3827	22.1639	22.4476	22.4894	22.6546	22.378	23.1906	22.4818	22.2722	22.3154	21.7401	21.9815	21.8981	21.9923	21.7564	10	10	2	35.4	35.4	6.4	43.032	0	189.67	51346000	93	-0.561702	0.000196828	+	+	0.113352	0.48795			-0.675054	0.00243962	+	+
125	A0A087ST26	Phosphoglycerate kinase (EC 2.7.2.3)	15.4166	15.4166	15.4166	15.4166	15.4166	15.4166	20.904	20.647	21.0283	21.0871	20.8551	21.2208	15.4166	15.4166	15.4166	15.4166	15.4166	3	3	3	4	4	4	91.425	0	37.722	15664000	28	0	1			5.54045	1.20267e-14	+	+	-5.54045	4.15753e-13	+	+
126	A0A087STB4	Uridine 5'-monophosphate synthase	15.4166	15.4166	15.4166	15.4166	15.4166	15.4166	15.4166	15.4166	15.4166	15.4166	15.4166	15.4166	15.4166	15.4166	15.4166	15.4166	17.7868	1	1	1	2.4	2.4	2.4	47.515	0	7.5939	2038000	8	0.474039	0.296665			0	1			0.474039	0.296665
127	A0A087STK0	Peptidyl-prolyl cis-trans isomerase (PPIase) (EC 5.2.1.8)	15.4166	15.4166	15.4166	15.4166	15.4166	15.4166	15.4166	15.4166	15.4166	15.4166	15.4166	15.4166	15.4166	20.8596	15.4166	15.4166	15.4166	1	1	1	5.2	5.2	5.2	18.04	0	8.2448	6918700	4	1.0886	0.296665			0	1			1.0886	0.296665
128	A0A087STM2	Phosphoenolpyruvate carboxykinase [ATP] 1	15.4166	15.4166	15.4166	15.4166	15.4166	15.4166	15.4166	15.4166	15.4166	15.4166	15.4166	15.4166	15.4166	15.4166	15.4166	15.4166	19.1533	2	2	2	3.6	3.6	3.6	67.329	0	17.646	7718100	6	0.747342	0.296665			0	1			0.747342	0.296665
129	A0A087STS9	Ferredoxin-dependent glutamate synthase, chloroplastic	15.4166	15.4166	15.4166	15.4166	15.4166	15.4166	15.4166	15.4166	15.4166	15.4166	15.4166	15.4166	15.4166	15.4166	17.2151	15.4166	15.4166	1	1	1	1.1	1.1	1.1	157.04	0	6.8147	162940	1	0.359707	0.296665			0	1			0.359707	0.296665
130	A0A087STZ0	Luminal-binding protein 5	15.4166	15.4166	15.4166	15.4166	15.4166	15.4166	15.4166	15.4166	15.4166	15.4166	15.4166	15.4166	15.4166	15.4166	15.4166	15.4166	18.8965	3	1	1	4.7	2.1	2.1	71.759	0	7.1754	1927000	1	0.695978	0.296665			0	1			0.695978	0.296665
131	E1Z2C9	Putative uncharacterized protein	15.4166	15.4166	15.4166	15.4166	15.4166	15.4166	15.4166	15.4166	15.4166	15.4166	15.4166	15.4166	15.4166	15.4166	15.4166	15.4166	17.291	1	1	1	3	3	3	40.35	0	7.169	1257000	4	0.374871	0.296665			0	1			0.374871	0.296665
132	E1Z2F4	Putative uncharacterized protein	15.4166	15.4166	15.4166	15.4166	15.4166	15.4166	15.4166	15.4166	15.4166	15.4166	15.4166	15.4166	15.4166	15.4166	15.4166	15.4166	15.4166	1	1	1	2.4	2.4	2.4	106.35	0.004386	6.0643	0	1	0	1			0	1			0	1
133	E1Z2I9	Malate synthase (EC 2.3.3.9)	15.4166	15.4166	15.4166	15.4166	15.4166	15.4166	15.4166	15.4166	15.4166	15.4166	15.4166	19.1119	15.4166	15.4166	15.4166	15.4166	15.4166	1	1	1	1.9	1.9	1.9	59.52	0	7.0934	1151500	5	0	1			0.615878	0.340893			-0.615878	0.389283
134	E1Z2U9	Putative uncharacterized protein	15.4166	15.4166	15.4166	17.8659	15.4166	15.4166	15.4166	15.4166	15.4166	15.4166	15.4166	15.4166	15.4166	15.4166	15.4166	15.4166	15.4166	1	1	1	0.6	0.6	0.6	255.21	0	6.9396	11226000	2	-0.408211	0.389283			-0.408211	0.340893			0	1
135	E1Z342	Putative uncharacterized protein	19.8985	20.191	20.1969	19.6257	20.0062	19.9087	19.6052	15.4166	15.4166	19.742	15.4166	19.6335	19.9989	19.899	15.4166	19.9572	15.4166	5	5	5	20.7	20.7	20.7	31.504	0	47.653	9059800	31	-1.8335	0.102125			-2.43275	0.0287429	+		0.599246	0.689368
136	E1Z360	Putative uncharacterized protein	15.4166	15.4166	17.5683	15.4166	15.4166	15.4166	15.4166	15.4166	15.4166	15.4166	15.4166	15.4166	15.4166	15.4166	15.4166	15.4166	15.4166	1	1	1	0.6	0.6	0.6	233.46	0	6.6125	166350	2	-0.358616	0.389283			-0.358616	0.340893			0	1
137	E1Z420	Putative uncharacterized protein	15.4166	15.4166	15.4166	15.4166	15.4166	15.4166	15.4166	15.4166	15.4166	15.4166	15.4166	15.4166	15.4166	15.4166	15.4166	15.4166	18.3924	1	1	1	1.2	1.2	1.2	95.059	0.0045872	6.1519	2224900	1	0.595157	0.296665			0	1			0.595157	0.296665
138	E1Z4E5	Alpha-tubulin	15.4166	15.4166	15.4166	15.4166	15.4166	15.4166	15.4166	15.4166	15.4166	15.4166	15.4166	15.4166	15.4166	15.4166	15.4166	20.6877	15.4166	4	1	1	14.4	5.3	5.3	49.643	0	7.7119	6160400	6	1.05421	0.296665			0	1			1.05421	0.296665
139	E1Z5A0	Phosphoglycerate kinase (EC 2.7.2.3)	19.7333	15.4166	15.4166	15.4166	15.4166	15.4166	15.4166	15.4166	15.4166	15.4166	15.4166	15.4166	19.7672	20.0254	15.4166	15.4166	15.4166	2	2	2	5.2	5.2	5.2	42.11	0	20.926	5659500	7	1.07241	0.420616			-0.719457	0.340893			1.79187	0.104094
140	E1Z5J4	Cytoplasmic ribosomal protein S13	15.4166	15.4166	15.4166	15.4166	15.4166	15.4166	15.4166	18.7054	15.4166	15.4166	15.4166	18.704	19.7967	15.4166	15.4166	19.1108	15.4166	2	2	2	13.8	13.8	13.8	17.018	0	18.778	2348200	6	1.61486	0.105677			1.09603	0.144928			0.518825	0.670679
141	E1Z5R3	Putative uncharacterized protein	20.4758	20.4395	20.9706	20.9067	21.0437	20.7204	15.4166	15.4166	15.4166	15.4166	15.4166	15.4166	19.9096	20.2349	15.4166	20.2755	20.09	6	6	6	9.9	9.9	9.9	92.567	0	323.31	11848000	26	-1.57411	0.10055			-5.34283	2.09848e-13	+	+	3.76872	0.00166864	+	+
142	E1Z5R4	Glutamine synthetase (EC 6.3.1.2)	15.4166	15.4166	15.4166	15.4166	15.4166	15.4166	15.4166	15.4166	15.4166	15.4166	15.4166	15.4166	18.3609	18.5131	18.5112	15.4166	15.4166	2	2	2	3.9	3.9	3.9	42.252	0	29.891	1258700	12	1.82708	0.023929	+		0	1			1.82708	0.023929	+
143	E1Z7R4	Heat shock protein 70	15.4166	15.4166	15.4166	15.4166	15.4166	15.4166	22.1227	21.9835	15.4166	15.4166	15.4166	15.4166	22.5545	15.4166	21.8706	21.9623	22.0093	6	2	0	10.9	2.8	0	71.022	0	36.955	45479000	10	5.34604	0.00168668	+	+	2.21216	0.144957			3.13388	0.145154
144	E1Z823	40S ribosomal protein S18	15.4166	15.4166	15.4166	15.4166	15.4166	15.4166	15.4166	15.4166	15.4166	15.4166	15.4166	15.4166	15.4166	15.4166	15.4166	15.4166	19.3781	1	1	1	5.9	5.9	5.9	17.369	0	13.422	2398000	4	0.792296	0.296665			0	1			0.792296	0.296665
145	E1Z866	60S acidic ribosomal protein P0	15.4166	15.4166	15.4166	15.4166	15.4166	15.4166	15.4166	15.4166	15.4166	15.4166	15.4166	18.9437	15.4166	15.4166	15.4166	15.4166	15.4166	1	1	1	3.8	3.8	3.8	33.713	0	19.521	1562500	7	0	1			0.587854	0.340893			-0.587854	0.389283
146	E1Z8N4	Putative uncharacterized protein	15.4166	15.4166	15.4166	15.4166	15.4166	15.4166	15.4166	15.4166	15.4166	15.4166	15.4166	15.4166	18.1864	15.4166	15.4166	15.4166	15.4166	1	1	1	7.8	7.8	7.8	21.707	0	14.291	887590	6	0.553961	0.296665			0	1			0.553961	0.296665
147	E1Z901	40S ribosomal protein S15	15.4166	15.4166	15.4166	15.4166	15.4166	15.4166	15.4166	15.4166	15.4166	15.4166	15.4166	15.4166	15.4166	15.4166	15.4166	15.4166	17.5963	1	1	1	8.5	8.5	8.5	14.722	0	6.9625	1031600	3	0.435941	0.296665			0	1			0.435941	0.296665
148	E1Z934	Phosphoserine aminotransferase (EC 2.6.1.52)	15.4166	15.4166	15.4166	15.4166	15.4166	15.4166	15.4166	15.4166	15.4166	15.4166	15.4166	15.4166	15.4166	15.4166	15.4166	15.4166	17.4599	1	1	1	2.9	2.9	2.9	44.989	0.0046512	6.1725	1196100	1	0.408656	0.296665			0	1			0.408656	0.296665
149	E1Z9V3	T-complex protein 1 subunit gamma	15.4166	15.4166	16.9972	15.4166	15.4166	15.4166	15.4166	15.4166	15.4166	15.4166	15.4166	15.4166	15.4166	15.4166	15.4166	15.4166	15.4166	1	1	1	2.3	2.3	2.3	61.367	0.004878	6.3608	305960	1	-0.263437	0.389283			-0.263437	0.340893			0	1
150	E1Z9W4	Putative uncharacterized protein	15.4166	15.4166	15.4166	15.4166	15.4166	15.4166	15.4166	15.4166	15.4166	15.4166	15.4166	15.4166	15.4166	15.4166	18.2801	15.4166	15.4166	2	2	2	10.8	10.8	10.8	30.933	0	11.721	908550	2	0.572695	0.296665			0	1			0.572695	0.296665
151	E1ZAL9	Putative uncharacterized protein	15.4166	15.4166	15.4166	15.4166	15.4166	18.4234	15.4166	15.4166	15.4166	15.4166	15.4166	15.4166	15.4166	15.4166	15.4166	15.4166	15.4166	1	1	1	4.2	4.2	4.2	37.806	0	6.831	1078800	2	-0.501128	0.389283			-0.501128	0.340893			0	1
152	E1ZBK2	Putative uncharacterized protein	15.4166	15.4166	15.4166	15.4166	15.4166	15.4166	15.4166	15.4166	15.4166	15.4166	15.4166	15.4166	15.4166	15.4166	15.4166	15.4166	22.0887	12	1	1	33.9	1.7	1.7	50.643	0	14.3	42514000	9	1.33443	0.296665			0	1			1.33443	0.296665
153	E1ZCB2	Putative uncharacterized protein	15.4166	15.4166	15.4166	15.4166	15.4166	15.4166	15.4166	15.4166	15.4166	15.4166	15.4166	20.3344	15.4166	15.4166	15.4166	15.4166	15.4166	1	1	1	0.7	0.7	0.7	105.75	0	6.8444	3176700	1	0	1			0.819633	0.340893			-0.819633	0.389283
154	E1ZCI5	Putative uncharacterized protein	20.9722	20.8528	21.0634	20.8024	21.4066	21.1549	21.8163	21.8824	21.7067	21.9101	21.5209	21.8302	21.4897	21.4788	21.6227	21.2295	21.771	6	2	2	9.9	3	3	52.501	0	44.819	27164000	47	0.476294	0.00485355	+	+	0.735728	4.5611e-05	+	+	-0.259434	0.0338563	+
155	E1ZD04	Putative uncharacterized protein	15.4166	15.4166	15.4166	15.4166	15.4166	15.4166	15.4166	15.4166	15.4166	15.4166	15.4166	15.4166	15.4166	15.4166	15.4166	15.4166	18.2824	1	1	1	2.8	2.8	2.8	55.543	0	21.832	4382000	21	0.573166	0.296665			0	1			0.573166	0.296665
156	E1ZD41	Putative uncharacterized protein	15.4166	15.4166	15.4166	15.4166	19.6387	15.4166	15.4166	15.4166	15.4166	15.4166	15.4166	15.4166	20.722	20.034	15.4166	20.4892	20.3306	2	2	2	6	6	6	43.164	0	34.188	5427400	6	3.27822	0.0225406	+		-0.703675	0.340893			3.98189	0.00171147	+	+
157	E1ZDM9	Putative uncharacterized protein RACK1	15.4166	15.4166	15.4166	15.4166	15.4166	15.4166	15.4166	15.4166	15.4166	15.4166	15.4166	19.0443	15.4166	15.4166	15.4166	15.4166	15.4166	1	1	1	3.8	3.8	3.8	35.096	0	16.492	821360	6	0	1			0.604623	0.340893			-0.604623	0.389283
158	E1ZE03	Heat shock protein 70B	15.4166	15.4166	15.4166	15.4166	15.4166	15.4166	15.4166	15.4166	15.4166	15.4166	15.4166	15.4166	15.4166	15.4166	15.4166	15.4166	19.7985	3	1	1	5	2.4	2.4	72.081	0	30.607	10123000	21	0.876377	0.296665			0	1			0.876377	0.296665
159	E1ZE06	S-adenosylmethionine synthase (EC 2.5.1.6)	15.4166	15.4166	15.4166	15.4166	15.4166	15.4166	15.4166	15.4166	15.4166	15.4166	15.4166	15.4166	15.4166	15.4166	15.4166	15.4166	18.768	4	1	1	15.5	3.3	3.3	42.551	0	21.965	4091700	14	0.670275	0.296665			0	1			0.670275	0.296665
160	E1ZE77	Putative uncharacterized protein	15.4166	15.4166	15.4166	15.4166	15.4166	15.4166	15.4166	15.4166	15.4166	15.4166	15.4166	15.4166	15.4166	15.4166	15.4166	15.4166	15.4166	1	1	1	1.1	1.1	1.1	130.54	0	12.026	0	1	0	1			0	1			0	1
161	E1ZEG6	Putative uncharacterized protein (Fragment)	20.6704	15.4166	15.4166	15.4166	15.4166	15.4166	15.4166	15.4166	15.4166	15.4166	15.4166	15.4166	15.4166	15.4166	15.4166	15.4166	15.4166	1	1	1	6.8	6.8	6.8	23.085	0	20.131	1668800	0	-0.87563	0.389283			-0.87563	0.340893			0	1
162	E1ZEX2	Putative uncharacterized protein (Fragment)	15.4166	15.4166	15.4166	15.4166	15.4166	15.4166	15.4166	15.4166	15.4166	15.4166	15.4166	15.4166	15.4166	15.4166	15.4166	15.4166	17.9972	1	1	1	12.1	12.1	12.1	10.522	0	6.4311	2930500	2	0.516113	0.296665			0	1			0.516113	0.296665
163	E1ZFC8	Putative uncharacterized protein	15.4166	15.4166	15.4166	15.4166	15.4166	15.4166	15.4166	15.4166	15.4166	15.4166	15.4166	15.4166	15.4166	15.4166	15.4166	16.8425	15.4166	1	1	1	1.1	1.1	1.1	101.45	0	6.949	105530	0	0.285189	0.296665			0	1			0.285189	0.296665
164	E1ZFR8	Putative uncharacterized protein	15.4166	15.4166	15.4166	15.4166	15.4166	15.4166	15.4166	15.4166	15.4166	15.4166	15.4166	15.4166	15.4166	15.4166	16.9108	15.4166	15.4166	1	1	1	0.9	0.9	0.9	156.75	0.0044053	6.078	992310	1	0.298832	0.296665			0	1			0.298832	0.296665
165	E1ZFZ2	Putative uncharacterized protein	15.4166	15.4166	15.4166	15.4166	15.4166	15.4166	15.4166	15.4166	15.4166	15.4166	15.4166	15.4166	15.4166	15.4166	18.5952	15.4166	15.4166	1	1	1	3.1	3.1	3.1	41.771	0	7.0176	3658000	1	0.635715	0.296665			0	1			0.635715	0.296665
166	E1ZFZ5	Glutamate dehydrogenase	15.4166	15.4166	15.4166	15.4166	15.4166	15.4166	15.4166	15.4166	15.4166	15.4166	15.4166	15.4166	19.3479	19.2269	15.4166	19.306	19.3644	2	2	2	5.1	5.1	5.1	49.915	0	21.93	2132100	5	3.11578	0.001649	+	+	0	1			3.11578	0.001649	+	+
167	E1ZG17	Putative uncharacterized protein (Fragment)	15.4166	15.4166	15.4166	15.4166	15.4166	15.4166	15.4166	15.4166	15.4166	15.4166	15.4166	15.4166	15.4166	15.4166	15.4166	15.4166	21.2155	1	1	1	4.8	4.8	4.8	20.82	0	12.499	15635000	7	1.15979	0.296665			0	1			1.15979	0.296665
168	E1ZG37	Putative uncharacterized protein	19.5778	19.3008	18.9313	19.1422	18.9094	19.4726	15.4166	15.4166	15.4166	15.4166	15.4166	15.4166	20.0193	19.7041	19.955	20.005	19.5627	3	3	3	6.1	6.1	6.1	63.537	0	38.454	6310800	11	0.626869	0.00237142	+	+	-3.80575	1.27651e-11	+	+	4.43262	1.36509e-12	+	+
169	E1ZGA3	40S ribosomal protein S27	15.4166	15.4166	15.4166	15.4166	15.4166	15.4166	18.9295	19.1168	15.4166	15.4166	15.4166	15.4166	19.3495	15.4166	20.2264	19.1726	19.6557	1	1	1	16.3	16.3	16.3	9.462	0	8.5973	3981000	9	3.34755	0.00189598	+	+	1.20218	0.14511			2.14537	0.0930021
170	E1ZGE0	Serine hydroxymethyltransferase (EC 2.1.2.1)	15.4166	15.4166	15.4166	15.4166	15.4166	15.4166	15.4166	15.4166	15.4166	15.4166	15.4166	15.4166	15.4166	15.4166	15.4166	15.4166	18.3377	1	1	1	2	2	2	48.767	0.0045045	6.0921	1679600	5	0.584218	0.296665			0	1			0.584218	0.296665
171	E1ZGX1	Putative uncharacterized protein	15.4166	15.4166	15.4166	15.4166	15.4166	15.4166	15.4166	15.4166	15.4166	15.4166	15.4166	15.4166	15.4166	15.4166	15.4166	15.4166	19.3292	1	1	1	4	4	4	19.446	0	9.1471	3038800	1	0.782515	0.296665			0	1			0.782515	0.296665
172	E1ZH03	Putative uncharacterized protein	15.4166	15.4166	15.4166	15.4166	15.4166	15.4166	15.4166	15.4166	15.4166	15.4166	15.4166	15.4166	15.4166	15.4166	15.4166	15.4166	17.5411	1	1	1	3.9	3.9	3.9	45.225	0	12.215	1870500	6	0.424899	0.296665			0	1			0.424899	0.296665
173	E1ZH40	Succinate dehydrogenase [ubiquinone] flavoprotein subunit, mitochondrial (EC 1.3.5.1)	15.4166	15.4166	15.4166	15.4166	15.4166	15.4166	15.4166	15.4166	15.4166	15.4166	15.4166	15.4166	15.4166	15.4166	15.4166	15.4166	17.0074	1	1	1	2.5	2.5	2.5	59.828	0	21.34	2790400	16	0.318169	0.296665			0	1			0.318169	0.296665
174	E1ZHA9	Putative uncharacterized protein (Fragment)	15.4166	15.4166	15.4166	15.4166	15.4166	15.4166	15.4166	15.4166	15.4166	15.4166	15.4166	15.4166	15.4166	15.4166	15.4166	15.4166	18.9511	1	1	1	13.3	13.3	13.3	21.116	0	8.1489	3786700	6	0.706891	0.296665			0	1			0.706891	0.296665
175	E1ZI50	40S ribosomal protein S14	21.4207	21.0665	20.8303	21.3336	20.891	21.3153	21.0338	21.2258	21.4039	21.0222	20.9822	21.1085	20.9697	21.3446	21.8206	21.2566	21.3598	5	5	5	46.2	46.2	46.2	14.133	0	87.036	25005000	50	0.207324	0.246029			-0.0135187	0.913096			0.220843	0.157046
176	E1ZI98	Putative uncharacterized protein (Fragment)	15.4166	15.4166	15.4166	15.4166	15.4166	15.4166	15.4166	15.4166	15.4166	15.4166	15.4166	15.4166	15.4166	15.4166	19.7667	15.4166	15.4166	1	1	1	17.9	17.9	17.9	7.041	0.0086207	5.9639	4221600	4	0.870014	0.296665			0	1			0.870014	0.296665
177	E1ZIK9	Putative uncharacterized protein	15.4166	15.4166	19.3304	15.4166	15.4166	15.4166	15.4166	15.4166	15.4166	15.4166	15.4166	15.4166	15.4166	15.4166	15.4166	15.4166	15.4166	1	1	1	5.1	5.1	5.1	32.972	0.0046948	6.181	564250	1	-0.652307	0.389283			-0.652307	0.340893			0	1
178	E1ZIM3	Phospho-2-dehydro-3-deoxyheptonate aldolase (EC 2.5.1.54)	15.4166	15.4166	15.4166	15.4166	15.4166	15.4166	15.4166	15.4166	15.4166	15.4166	15.4166	15.4166	15.4166	15.4166	15.4166	15.4166	18.287	1	1	1	2.5	2.5	2.5	56.611	0	10.121	1071900	6	0.574087	0.296665			0	1			0.574087	0.296665
179	E1ZIV3	Putative uncharacterized protein	21.2897	20.8474	21.1075	20.7548	21.3142	20.9795	21.1272	20.9015	21.0531	21.1651	21.1697	21.2509	21.0784	21.2576	21.3076	20.929	21.3576	4	4	2	18.2	18.2	11.6	29.404	0	55.909	21770000	22	0.137181	0.305151			0.0624123	0.569107			0.0747684	0.429368
180	E1ZIY8	Putative uncharacterized protein	15.4166	15.4166	15.4166	15.4166	15.4166	15.4166	15.4166	15.4166	15.4166	15.4166	15.4166	15.4166	15.4166	18.1819	15.4166	15.4166	15.4166	1	1	1	1	1	1	83.425	0	10.424	3149200	0	0.553069	0.296665			0	1			0.553069	0.296665
181	E1ZJA0	Putative uncharacterized protein (Fragment)	15.4166	15.4166	15.4166	15.4166	15.4166	15.4166	15.4166	15.4166	15.4166	15.4166	15.4166	15.4166	15.4166	15.4166	15.4166	18.5585	15.4166	1	1	1	7.5	7.5	7.5	13.761	0	7.8809	7881600	10	0.62838	0.296665			0	1			0.62838	0.296665
182	E1ZJG2	Putative uncharacterized protein	15.4166	15.4166	15.4166	15.4166	15.4166	20.9789	15.4166	15.4166	15.4166	15.4166	15.4166	15.4166	15.4166	15.4166	15.4166	15.4166	15.4166	1	1	1	1.3	1.3	1.3	144.88	0.0046296	6.1707	5087000	1	-0.927049	0.389283			-0.927049	0.340893			0	1
183	E1ZJM1	Tubulin beta chain	21.3183	21.5316	21.356	21.912	21.4454	21.3962	20.6309	20.9244	21.1195	20.88	21.1016	20.8868	21.3969	21.4103	21.3484	21.6529	21.7451	4	4	4	12.2	12.2	12.2	48.736	0	53.407	26134000	39	0.0174557	0.888955			-0.569372	0.000579146	+	+	0.586827	0.000400553	+	+
184	E1ZK10	ATP/ADP translocator	22.2763	22.1803	22.1376	22.7951	22.3771	21.897	22.1516	22.3322	21.4324	22.4745	22.4133	22.0074	22.3372	22.0336	22.6329	22.316	22.5824	7	7	2	20.6	20.6	6.8	36.587	0	130.1	52919000	58	0.10314	0.551549			-0.142025	0.492695			0.245165	0.249312
185	E1ZK53	Putative uncharacterized protein	15.4166	15.4166	21.4711	15.4166	15.4166	15.4166	15.4166	15.4166	15.4166	15.4166	15.4166	15.4166	15.4166	15.4166	15.4166	15.4166	15.4166	1	1	1	1.6	1.6	1.6	46.741	0	14.327	2488200	0	-1.00909	0.389283			-1.00909	0.340893			0	1
186	E1ZK88	Ubiquitin (Fragment)	24.4565	24.6553	24.461	24.2575	24.3782	24.6355	24.8958	24.4109	25.3565	24.6491	24.5888	24.7029	23.3347	23.6624	23.028	23.4723	23.2778	3	3	2	52.6	52.6	40.8	8.5216	0	323.31	204930000	90	-1.11893	5.24608e-06	+	+	0.293313	0.0754532			-1.41225	2.18242e-05	+	+
187	E1ZKM6	Putative uncharacterized protein	15.4166	15.4166	15.4166	15.4166	15.4166	15.4166	15.4166	15.4166	15.4166	15.4166	15.4166	15.4166	15.4166	15.4166	15.4166	15.4166	16.8149	1	1	1	3.7	3.7	3.7	32.113	0	6.6709	1149600	3	0.279661	0.296665			0	1			0.279661	0.296665
188	E1ZKZ7	Putative uncharacterized protein GPP1	15.4166	15.4166	15.4166	15.4166	19.0592	15.4166	15.4166	15.4166	15.4166	15.4166	15.4166	15.4166	15.4166	15.4166	15.4166	15.4166	15.4166	1	1	1	11	11	11	24.862	0	7.0317	305410	0	-0.607105	0.389283			-0.607105	0.340893			0	1
189	E1ZL13	Proteasome subunit beta type (EC 3.4.25.1)	15.4166	15.4166	15.4166	15.4166	15.4166	15.4166	15.4166	15.4166	15.4166	15.4166	15.4166	15.4166	15.4166	15.4166	17.0642	15.4166	15.4166	1	1	1	8	8	8	25.502	0	6.9462	500640	0	0.329527	0.296665			0	1			0.329527	0.296665
190	E1ZL24	Putative uncharacterized protein	19.9352	20.1302	20.4813	19.9232	19.8769	19.5204	15.4166	15.4166	15.4166	15.4166	15.4166	15.4166	15.4166	15.4166	15.4166	15.4166	15.4166	3	3	3	29	29	29	20.894	0	38.288	6372400	12	-4.56125	1.42474e-10	+	+	-4.56125	7.90225e-12	+	+	0	1
191	E1ZLA8	Acetyl-coenzyme A synthetase (EC 6.2.1.1)	21.8969	22.8044	22.3707	22.0821	21.9775	22.1698	15.4166	15.4166	15.4166	15.4166	15.4166	15.4166	15.4166	15.4166	15.4166	15.4166	15.4166	3	1	1	6.1	2.9	2.9	73.533	0	22.921	25097000	14	-6.80032	6.01658e-12	+	+	-6.80032	2.34384e-13	+	+	0	1
192	E1ZLG3	Putative uncharacterized protein	15.4166	15.4166	15.4166	15.4166	15.4166	15.4166	20.4638	15.4166	15.4166	20.3336	15.4166	20.6189	20.43	20.5722	20.4037	15.4166	15.4166	3	2	2	3.5	2.1	2.1	103.68	0	12.286	7958600	5	3.03123	0.0238848	+		2.52776	0.0494318	+		0.50347	0.770816
193	E1ZMD2	Putative uncharacterized protein	15.4166	15.4166	15.4166	15.4166	15.4166	15.4166	18.9318	18.945	15.4166	18.8811	19.1685	15.4166	15.4166	15.4166	15.4166	15.4166	15.4166	2	1	1	2.5	2.5	2.5	71.868	0	7.5933	1150900	3	0	1			2.37667	0.0101981	+	+	-2.37667	0.0188949	+
194	E1ZMK4	Putative uncharacterized protein	21.6376	21.4014	21.3173	21.4615	21.5971	21.3231	21.2933	21.7699	21.6227	21.46	21.2899	21.8809	20.996	21.3992	21.2329	21.1434	21.0645	5	5	5	8.5	8.5	8.5	80.159	0	95.794	26964000	63	-0.289126	0.00961725	+		0.0964572	0.421668			-0.385583	0.0147671	+
195	E1ZN67	Proteasome subunit alpha type (EC 3.4.25.1)	15.4166	15.4166	15.4166	15.4166	15.4166	15.4166	15.4166	15.4166	15.4166	15.4166	15.4166	15.4166	15.4166	15.4166	15.4166	15.4166	16.9738	1	1	1	5	5	5	26.336	0	11.44	1699400	14	0.311433	0.296665			0	1			0.311433	0.296665
196	E1ZNM5	Putative uncharacterized protein	15.4166	15.4166	15.4166	15.4166	15.4166	15.4166	15.4166	15.4166	15.4166	15.4166	18.4371	15.4166	15.4166	15.4166	15.4166	15.4166	15.4166	1	1	1	2	2	2	59.857	0	9.4697	1804100	4	0	1			0.503422	0.340893			-0.503422	0.389283
197	E1ZNZ1	GTP binding protein	15.4166	15.4166	15.4166	15.4166	15.4166	15.4166	15.4166	15.4166	15.4166	15.4166	15.4166	15.4166	15.4166	15.4166	15.4166	15.4166	17.1507	1	1	1	5.2	5.2	5.2	23.173	0	7.073	2138700	8	0.346812	0.296665			0	1			0.346812	0.296665
198	E1ZP22	Putative uncharacterized protein	15.4166	15.4166	15.4166	15.4166	15.4166	21.1889	15.4166	15.4166	15.4166	15.4166	15.4166	15.4166	15.4166	15.4166	15.4166	15.4166	15.4166	1	1	1	4.1	4.1	4.1	62.546	0.0084388	5.9327	926290	1	-0.962047	0.389283			-0.962047	0.340893			0	1
199	E1ZPY4	CTP synthase (EC 6.3.4.2) (UTP--ammonia ligase)	15.4166	15.4166	15.4166	15.4166	15.4166	15.4166	15.4166	15.4166	15.4166	15.4166	15.4166	15.4166	15.4166	15.4166	15.4166	15.4166	18.4194	1	1	1	2.3	2.3	2.3	64.997	0	15.563	2217700	11	0.600565	0.296665			0	1			0.600565	0.296665
200	E1ZPY8	Putative uncharacterized protein	15.4166	15.4166	15.4166	15.4166	15.4166	15.4166	15.4166	15.4166	15.4166	15.4166	15.4166	15.4166	15.4166	15.4166	15.4166	15.4166	18.8037	2	1	1	3.2	1.2	1.2	113.23	0	17.141	3322000	9	0.677419	0.296665			0	1			0.677419	0.296665
201	E1ZQ26	Putative uncharacterized protein	15.4166	15.4166	15.4166	15.4166	20.4854	15.4166	15.4166	15.4166	15.4166	15.4166	15.4166	15.4166	15.4166	15.4166	15.4166	15.4166	15.4166	1	1	1	16.7	16.7	16.7	7.6069	0.0047847	6.2411	4416100	2	-0.844803	0.389283			-0.844803	0.340893			0	1
202	E1ZQ30	Putative uncharacterized protein	15.4166	15.4166	15.4166	15.4166	15.4166	15.4166	15.4166	15.4166	15.4166	15.4166	15.4166	15.4166	15.4166	15.4166	15.4166	15.4166	18.571	2	2	2	1	1	1	129.69	0	11.598	4875900	2	0.630881	0.296665			0	1			0.630881	0.296665
203	E1ZQA8	Putative uncharacterized protein	15.4166	15.4166	15.4166	15.4166	15.4166	19.3172	15.4166	15.4166	15.4166	15.4166	15.4166	15.4166	15.4166	15.4166	15.4166	15.4166	15.4166	1	1	1	2.3	2.3	2.3	79.867	0.0048309	6.2704	2610000	2	-0.650102	0.389283			-0.650102	0.340893			0	1
204	E1ZQB3	Putative uncharacterized protein	15.4166	15.4166	15.4166	15.4166	15.4166	15.4166	15.4166	15.4166	15.4166	15.4166	15.4166	15.4166	15.4166	15.4166	20.8193	15.4166	15.4166	1	1	1	0.5	0.5	0.5	244.59	0.0086957	5.9848	4110000	1	1.08055	0.296665			0	1			1.08055	0.296665
205	E1ZQI1	Putative uncharacterized protein	15.4166	15.4166	15.4166	15.4166	15.4166	15.4166	15.4166	15.4166	18.532	15.4166	15.4166	15.4166	15.4166	15.4166	15.4166	15.4166	15.4166	1	1	1	0.7	0.7	0.7	170.86	0.0084746	5.9412	300040	1	0	1			0.519225	0.340893			-0.519225	0.389283
206	E1ZQV2	Heat shock protein 70	25.2064	25.6367	25.5989	25.1826	25.3011	25.2997	24.8882	24.8246	24.7939	25.1056	25.112	25.1529	24.4643	24.46	24.1932	24.4369	24.3917	14	14	7	26.5	26.5	14.7	70.742	0	245.27	347180000	157	-0.981703	4.23921e-06	+	+	-0.391374	0.0037329	+	+	-0.590329	7.36845e-05	+	+
207	E1ZQV5	Putative uncharacterized protein	15.4166	15.4166	15.4166	15.4166	15.4166	15.4166	15.4166	15.4166	15.4166	15.4166	15.4166	15.4166	15.4166	15.4166	15.4166	15.4166	21.4154	1	1	1	4.7	4.7	4.7	28.884	0	11.555	10191000	12	1.19977	0.296665			0	1			1.19977	0.296665
208	E1ZQX7	Cysteine synthase (EC 2.5.1.47)	15.4166	15.4166	15.4166	15.4166	15.4166	15.4166	15.4166	15.4166	15.4166	15.4166	15.4166	15.4166	15.4166	15.4166	15.4166	15.4166	18.0196	1	1	1	3.9	3.9	3.9	35.234	0	20.896	3100800	15	0.5206	0.296665			0	1			0.5206	0.296665
209	E1ZQY4	40S ribosomal protein S5	15.4166	15.4166	15.4166	15.4166	15.4166	15.4166	15.4166	15.4166	15.4166	15.4166	15.4166	15.4166	15.4166	19.4229	19.9466	19.4795	19.4156	3	3	3	19.6	19.6	19.6	21.654	0	163.28	3839200	12	3.31966	0.00171991	+	+	0	1			3.31966	0.00171991	+	+
210	E1ZRD1	Expressed protein	15.4166	15.4166	22.1084	15.4166	15.4166	15.4166	15.4166	15.4166	15.4166	15.4166	15.4166	15.4166	15.4166	15.4166	15.4166	15.4166	15.4166	1	1	1	4.5	4.5	4.5	38.26	0	10.012	3870200	3	-1.11531	0.389283			-1.11531	0.340893			0	1
211	E1ZRE8	Putative uncharacterized protein	15.4166	15.4166	15.4166	15.4166	15.4166	15.4166	15.4166	15.4166	15.4166	15.4166	15.4166	15.4166	15.4166	15.4166	15.4166	15.4166	19.9873	1	1	1	5.4	5.4	5.4	27.224	0	6.5682	4521400	11	0.914144	0.296665			0	1			0.914144	0.296665
212	E1ZRI2	Putative uncharacterized protein	15.4166	15.4166	15.4166	15.4166	15.4166	15.4166	15.4166	15.4166	15.4166	15.4166	15.4166	15.4166	15.4166	15.4166	15.4166	15.4166	17.7271	1	1	1	2.1	2.1	2.1	62.923	0	6.52	2057500	8	0.462094	0.296665			0	1			0.462094	0.296665
213	E1ZRV3	Putative uncharacterized protein	20.0517	19.8167	15.4166	15.4166	15.4166	15.4166	21.4048	21.3762	21.1216	21.2048	21.281	20.9545	15.4166	15.4166	15.4166	20.5049	21.2116	4	4	4	10	10	10	57.588	0	145.03	11086000	43	0.670812	0.685294			4.30134	0.00113899	+	+	-3.63053	0.0149349	+
214	E1ZS63	Putative uncharacterized protein	15.4166	15.4166	15.4166	15.4166	15.4166	15.4166	15.4166	15.4166	15.4166	15.4166	15.4166	15.4166	15.4166	15.4166	15.4166	15.4166	20.8106	5	1	1	17.3	3.6	3.6	45.561	0	102.63	17609000	23	1.07879	0.296665			0	1			1.07879	0.296665
215	E1ZSB3	Putative uncharacterized protein	15.4166	15.4166	15.4166	15.4166	15.4166	15.4166	15.4166	15.4166	15.4166	15.4166	15.4166	15.4166	15.4166	15.4166	15.4166	15.4166	19.1766	1	1	1	8.1	8.1	8.1	16.706	0	14.714	5998400	7	0.751995	0.296665			0	1			0.751995	0.296665
216	E1ZSM6	Putative uncharacterized protein (Fragment)	15.4166	15.4166	15.4166	15.4166	15.4166	15.4166	15.4166	19.1019	15.4166	15.4166	19.0549	15.4166	20.1874	19.1634	19.537	15.4166	19.3967	1	1	1	4.6	4.6	4.6	32.878	0	21.548	3660300	16	3.32361	0.00187356	+	+	1.22059	0.144939			2.10302	0.0998153
217	E1ZT16	Serine hydroxymethyltransferase (EC 2.1.2.1)	15.4166	15.4166	15.4166	15.4166	15.4166	15.4166	15.4166	15.4166	15.4166	15.4166	15.4166	15.4166	15.4166	15.4166	15.4166	15.4166	17.7964	1	1	1	1.7	1.7	1.7	57.265	0.0044843	6.0894	309100	1	0.475959	0.296665			0	1			0.475959	0.296665
218	E1ZT42	V-type H+ ATPase subunit A	19.4793	19.572	19.3622	19.5096	19.0268	18.8778	19.7423	19.5002	19.756	19.8606	19.6194	19.8863	19.6243	19.985	19.9037	19.8388	19.8721	3	3	3	6.6	6.6	6.6	68.078	0	65.822	8008300	39	0.540176	0.00381154	+	+	0.422866	0.0090118	+	+	0.117311	0.203729
219	E1ZT43	Histone H2B	15.4166	15.4166	15.4166	15.4166	15.4166	15.4166	15.4166	15.4166	15.4166	15.4166	15.4166	15.4166	15.4166	15.4166	15.4166	18.0218	15.4166	1	1	1	12.3	12.3	12.3	13.452	0	26.478	1493200	8	0.521034	0.296665			0	1			0.521034	0.296665
220	E1ZT71	Putative uncharacterized protein	15.4166	15.4166	15.4166	15.4166	15.4166	15.4166	15.4166	15.4166	15.4166	15.4166	15.4166	15.4166	15.4166	15.4166	15.4166	15.4166	18.8814	1	1	1	13.3	13.3	13.3	10.311	0	6.5444	1958700	9	0.692953	0.296665			0	1			0.692953	0.296665
221	E1ZTB0	Fructose-bisphosphate aldolase (EC 4.1.2.13)	15.4166	15.4166	15.4166	15.4166	15.4166	15.4166	24.312	24.149	24.4373	24.1234	24.2689	24.2944	23.8578	23.679	23.4459	23.599	23.8338	2	2	2	10	10	10	38.431	0	61.048	122490000	21	8.2665	9.87283e-16	+	+	8.84756	4.39688e-19	+	+	-0.581056	8.53097e-05	+	+
222	E1ZTE2	Putative uncharacterized protein	15.4166	15.4166	15.4166	19.2685	15.4166	15.4166	15.4166	15.4166	15.4166	15.4166	15.4166	15.4166	15.4166	15.4166	15.4166	15.4166	15.4166	3	3	3	15.7	15.7	15.7	23.935	0	18.621	3830300	9	-0.641982	0.389283			-0.641982	0.340893			0	1
223	E1ZTF6	UMP-CMP kinase (EC 2.7.4.14) (Deoxycytidylate kinase) (Uridine monophosphate/cytidine monophosphate kinase)	15.4166	15.4166	15.4166	15.4166	15.4166	15.4166	15.4166	15.4166	15.4166	15.4166	15.4166	15.4166	15.4166	15.5873	15.4166	15.4166	15.4166	1	1	1	5.4	5.4	5.4	24.37	0	7.3075	446420	5	0.0341476	0.296665			0	1			0.0341476	0.296665
224	E1ZTT3	Putative uncharacterized protein	15.4166	15.4166	15.4166	15.4166	15.4166	15.4166	15.4166	15.4166	15.4166	15.4166	15.4166	15.4166	15.4166	15.4166	15.4166	15.4166	17.9053	1	1	1	3.3	3.3	3.3	38.407	0	7.5403	1774600	4	0.497741	0.296665			0	1			0.497741	0.296665
225	E1ZUF9	Putative uncharacterized protein	15.4166	15.4166	15.4166	15.4166	15.4166	15.4166	15.4166	15.4166	15.4166	15.4166	15.4166	15.4166	15.4166	15.4166	15.4166	15.4166	20.6783	1	1	1	8	8	8	10.54	0	61.278	5355400	2	1.05234	0.296665			0	1			1.05234	0.296665
226	F2YGQ9	ATP synthase subunit alpha	15.4166	15.4166	15.4166	15.4166	15.4166	15.4166	15.4166	15.4166	15.4166	15.4166	15.4166	15.4166	15.4166	15.4166	15.4166	15.4166	18.7043	1	1	1	2.2	2.2	2.2	54.654	0	53.51	4876000	15	0.657543	0.296665			0	1			0.657543	0.296665
